# Supplementary material for: Exceptional X-Ray contrast: Radiography imaging of a Middle Triassic mixosaurid from Svalbard
Source: PLoS One. 2023 May 31;18(5):e0285939. doi: 10.1371/journal.pone.0285939 (PMC10231774; doi:10.1371/journal.pone.0285939)
Supplement: S1 Table — (XLSX) [file pone.0285939.s004.xlsx]

## Sheet: Identifying data
Supporting Information
An X-ray Lagerstätte from Svalbard: exceptional radiography imaging of a Middle Triassic mixosaurid
Victoria S. Engelschiøn1, Aubrey J. Roberts1,2, Ruben With3 and Øyvind Hammer1
1The Natural History Museum, University of Oslo, P.O. Box 1172 Blindern, NO-0318 Oslo, Norway
22Department of Earth Science, Natural History Museum, Cromwell Road, London SW7 5BD, United Kingdom
3Museum of Cultural History, University of Oslo, P.O. 6762 St. Olavsplass, 0130 Oslo, Norway
*Corresponding author: V.S.E: v.s.engelschion@nhm.uio.no

## Sheet: Table S1 Fig 8 A-C PMO 234.168
Table S1. Energy Dispersive X-ray Spectroscopy (EDS) point measurements on thin section of PMO 234.168. * - = Not detected
Conducted using a Variable Pressure Hitachi S–3600N Scanning Electron Microscope (SEM) equipped with a backscattered (BSE) electron detector and a Bruker XFlash® 5030 energy dispersive x-ray detector (EDX). The software used was Esprit 1.9. All analyses were conducted in low vacuum mode (15 Pa) and the acceleration voltage was 15 kV
EDS POINT MEASUREMENTS IN ATOMIC PERCENT (%)
Spectrum	C	O	F	Mg	Al	Si	P	S	Ca	Fe	Zn	Sr	Ba
20190314_VSE_234168 1.spx	-	5.16242	-	-	-	-	-	45.1146	0.789147	-	48.9339	-	-
20190314_VSE_234168 2.spx	-	54.9563	5.2217	-	-	-	10.7094	2.78821	22.7819	-	2.85696	-	0.685478
20190314_VSE_234168 3.spx	9.19714	57.9813	-	-	-	-	0.341099	15.4134	0.822441	-	-	0.560591	15.684
20190314_VSE_234168 4.spx	22.3304	56.1292	-	6.47792	0.345661	0.579393	0.427911	1.21069	10.0395	0.896416	1.16543	-	0.397436
20190314_VSE_234168 5.spx	23.0962	56.1896	-	0.480282	0.267913	0.545457	0.0797909	0.933402	15.5208	-	2.37705	-	0.509554
20190314_VSE_234168 6.spx	23.488	58.1638	-	0.294708	0.107374	0.39505	-	0.327748	17.0902	-	0.133186	-	-
20190314_VSE_234168 7.spx	-	46.8274	-	-	-	0.553125	-	19.4809	1.59129	-	31.2883	-	0.258952
20190314_VSE_234168 8.spx	-	58.6112	5.43996	-	-	-	10.5096	1.09953	23.1777	-	-	-	1.16198
20190314_VSE_234168 9.spx	-	63.9923	-	-	-	-	0.919992	15.9685	2.20973	-	0.305953	1.9247	14.6788
20190314_VSE_234168 10.spx	-	63.5336	-	-	-	-	0.989543	16.2526	1.88156	-	0.1462	1.2547	15.9418
20190314_VSE_234168 11.spx	-	23.6982	-	-	0.771059	2.75261	-	44.3979	5.30687	23.0734	-	-	-
20190314_VSE_234168 12.spx	-	20.8114	-	0.46018	0.485366	2.36401	-	45.661	4.57597	25.6421	-	-	-
20190314_VSE_234168 13.spx	23.6487	57.7851	-	5.83016	0.335853	1.63686	-	0.240197	10.5232	-	-	-	-
20190314_VSE_234168 14.spx	22.7937	58.1437	-	0.433019	0.320645	1.34729	-	-	16.9617	-	-	-	-
