# Supplementary material for: Exceptional X-Ray contrast: Radiography imaging of a Middle Triassic mixosaurid from Svalbard
Source: PLoS One. 2023 May 31;18(5):e0285939. doi: 10.1371/journal.pone.0285939 (PMC10231774; doi:10.1371/journal.pone.0285939)
Supplement: S2 Table — (XLSX) [file pone.0285939.s005.xlsx]

## Sheet: Identifying data
Supporting Information
An X-ray Lagerstätte from Svalbard: exceptional radiography imaging of a Middle Triassic mixosaurid
Victoria S. Engelschiøn1, Aubrey J. Roberts1,2, Ruben With3 and Øyvind Hammer1
1The Natural History Museum, University of Oslo, P.O. Box 1172 Blindern, NO-0318 Oslo, Norway
22Department of Earth Science, Natural History Museum, Cromwell Road, London SW7 5BD, United Kingdom
3Museum of Cultural History, University of Oslo, P.O. 6762 St. Olavsplass, 0130 Oslo, Norway
*Corresponding author: V.S.E: v.s.engelschion@nhm.uio.no

## Sheet: Table S2 Fig 8 D-F PMO 234.170
Table S2. Energy Dispersive X-ray Spectroscopy (EDS) point measurements on thin section of PMO 234.170. * - = Not detected
Conducted using a Variable Pressure Hitachi S–3600N Scanning Electron Microscope (SEM) equipped with a backscattered (BSE) electron detector and a Bruker XFlash® 5030 energy dispersive x-ray detector (EDX). The software used was Esprit 1.9. All analyses were conducted in low vacuum mode (15 Pa) and the acceleration voltage was 15 kV
EDS POINT MEASUREMENTS IN ATOMIC PERCENT (%)
Spectrum	C	O	F	Na	Mg	Al	Si	P	S	K	Ca	Fe	Zn	Ba
20190313_VSE_234170 1.spx	-	64.9438	-	-	-	0.168782	0.258019	-	13.0931	-	8.10721	-	-	13.4291
20190313_VSE_234170 2.spx	-	11.6407	-	-	-	-	-	-	52.5979	-	0.778693	33.8955	-	1.08717
20190313_VSE_234170 3.spx	27.38	55.0809	-	-	6.25387	0.10197	0.570126	0.123389	1.52828	-	7.72926	0.986111	-	0.246069
20190313_VSE_234170 4.spx	-	59.5911	-	0.576774	-	0.72292	0.63214	-	18.698	-	1.11815	2.09113	-	16.5698
20190313_VSE_234170 5.spx	-	-	-	-	-	-	-	-	-	-	-	-	-	-
20190313_VSE_234170 6.spx	27.9515	52.5534	-	0.0374583	0.142213	0.115765	0.484047	0.123705	1.45834	-	15.8628	0.807246	-	0.463445
20190313_VSE_234170 7.spx	-	-	-	-	-	-	-	-	-	-	-	-	-	-
20190313_VSE_234170 8.spx	25.1484	56.6146	-	-	0.231887	0.0903538	0.648583	0.105431	0.474745	-	16.3955	0.290525	-	-
20190313_VSE_234170 12.spx	26.8464	45.2392	2.47638	-	0.151619	1.65559	4.53018	4.96285	1.50743	0.44955	10.9944	0.864207	-	0.32214
20190313_VSE_234170 13.spx	40.7206	41.6771	-	-	0.271414	0.265421	0.664488	0.422074	1.48331	-	13.3941	0.758415	-	0.343099
20190313_VSE_234170 14.spx	30.8307	41.9332	2.56569	-	-	0.288395	0.815831	6.2575	1.45477	-	14.5276	0.910335	-	0.41605
20190313_VSE_234170 15.spx	-	10.2193	-	-	-	-	-	-	42.7054	-	-	-	45.7274	1.34796
20190313_VSE_234170 16.spx	-	63.2345	-	-	-	-	-	-	17.1202	-	0.852277	-	1.05745	17.7355
20190313_VSE_234170 17.spx	26.2816	57.2669	-	-	4.0487	0.368392	1.2794	-	-	-	9.27773	1.47727	-	-
20190313_VSE_234170 18.spx	26.5113	56.5381	-	-	6.09118	0.414127	1.3226	-	-	-	9.12264	-	-	-
20190313_VSE_234170 19.spx	25.8724	56.7583	-	-	6.09673	0.304851	1.21491	-	-	-	9.58828	0.164465	-	-
20190313_VSE_234170 20.spx	25.7206	58.2228	-	-	3.81528	0.330578	1.14908	-	-	-	8.50235	2.25928	-	-
20190313_VSE_234170 21.spx	26.5194	55.7464	0.494771	-	0.235462	0.212253	0.801351	-	-	-	15.9903	-	-	-
