# Supplementary material for: Exceptional X-Ray contrast: Radiography imaging of a Middle Triassic mixosaurid from Svalbard
Source: PLoS One. 2023 May 31;18(5):e0285939. doi: 10.1371/journal.pone.0285939 (PMC10231774; doi:10.1371/journal.pone.0285939)
Supplement: S3 Table — (XLSX) [file pone.0285939.s006.xlsx]

## Sheet: Identifying data
Supporting Information
An X-ray Lagerstätte from Svalbard: exceptional radiography imaging of a Middle Triassic mixosaurid
Victoria S. Engelschiøn1, Aubrey J. Roberts1,2, Ruben With3 and Øyvind Hammer1
1The Natural History Museum, University of Oslo, P.O. Box 1172 Blindern, NO-0318 Oslo, Norway
22Department of Earth Science, Natural History Museum, Cromwell Road, London SW7 5BD, United Kingdom
3Museum of Cultural History, University of Oslo, P.O. 6762 St. Olavsplass, 0130 Oslo, Norway
*Corresponding author: V.S.E: v.s.engelschion@nhm.uio.no

## Sheet: Table S3 Fig 9 A-B PMO 234.169
Table S3. Energy Dispersive X-ray Spectroscopy (EDS) point measurements on thin section of PMO 234.169. * - = Not detected
Conducted using a Variable Pressure Hitachi S–3600N Scanning Electron Microscope (SEM) equipped with a backscattered (BSE) electron detector and a Bruker XFlash® 5030 energy dispersive x-ray detector (EDX). The software used was Esprit 1.9. All analyses were conducted in low vacuum mode (15 Pa) and the acceleration voltage was 15 kV
EDS POINT MEASUREMENTS IN ATOMIC PERCENT (%)
Spectrum	C	O	Na	Mg	Al	Si	S	K	Ca	Fe
20190311_VSE_234169 1.spx	-	46.9983	-	0.243776	0.462299	1.41936	26.2957	-	4.62786	19.9527
20190311_VSE_234169 2.spx	-	75.4058	-	8.33673	0.263126	0.943129	-	-	14.1702	0.881027
20190311_VSE_234169 3.spx	24.2122	56.8268	-	0.381058	0.294997	0.818901	-	-	17.466	-
20190311_VSE_234169 4.spx	24.2171	56.9393	-	0.437539	0.208057	0.6826	-	-	17.5154	-
20190311_VSE_234169 5.spx	-	-	-	-	-	-	-	-	-	-
20190311_VSE_234169 6.spx	-	68.53	-	3.48	7.32	9.91	-	0.84	4.18	5.74
20190311_VSE_234169 7.spx	21.31	59.3	-	0.24	0.78	1.62	0.13	0.21	16.4	-
20190311_VSE_234169 8.spx	21.51	58.33	0.23	5.81	0.66	1.3	0.12	0.13	11.9	-
20190311_VSE_234169 9.spx	-	-	-	-	-	-	-	-	-	-
20190311_VSE_234169 10.spx	-	-	-	-	-	-	-	-	-	-
20190311_VSE_234169 11.spx	-	-	-	-	-	-	-	-	-	-
20190311_VSE_234169 12.spx	30.7244	53.1482	-	4.15878	-	0.209269	1.93852	-	7.32866	2.49216
20190311_VSE_234169 13.spx	-	61.5463	-	0.532743	10.1895	16.4922	3.42842	3.26863	-	4.5422
20190311_VSE_234169 14.spx	-	-	-	-	-	-	-	-	-	-
20190311_VSE_234169 15.spx	-	-	-	-	-	-	60.3212	-	-	39.6788
20190311_VSE_234169 16.spx	-	68.1563	-	-	0.76793	0.450212	4.97101	-	0.3757	25.2788
20190311_VSE_234169 17.spx	-	67.639	-	-	-	-	4.14608	-	-	28.215
20190311_VSE_234169 18.spx	23.6881	57.2784	-	0.427388	0.114194	0.323623	0.50257	-	17.1367	0.529064
20190311_VSE_234169 19.spx	-	-	-	-	-	-	-	-	-	-
20190311_VSE_234169 20.spx	-	11.3127	-	-	-	-	53.2265	-	1.18197	34.2788
20190311_VSE_234169 21.spx	-	-	-	-	-	-	-	-	-	-
20190311_VSE_234169 22.spx	-	62.58	7.49104	-	6.3554	18.9787	1.81302	-	0.817265	1.96463
20190311_VSE_234169 23.spx	-	52.2421	-	-	1.1729	1.09289	10.0158	-	1.41236	34.064
