# Supplementary material for: Exceptional X-Ray contrast: Radiography imaging of a Middle Triassic mixosaurid from Svalbard
Source: PLoS One. 2023 May 31;18(5):e0285939. doi: 10.1371/journal.pone.0285939 (PMC10231774; doi:10.1371/journal.pone.0285939)
Supplement: S4 Table — (XLSX) [file pone.0285939.s007.xlsx]

## Sheet: Identifying data
Supporting information
An X-ray Lagerstätte from Svalbard: exceptional radiography imaging of a Middle Triassic mixosaurid
Victoria S. Engelschiøn1, Aubrey J. Roberts1,2, Ruben With3 and Øyvind Hammer1
1The Natural History Museum, University of Oslo, P.O. Box 1172 Blindern, NO-0318 Oslo, Norway
22Department of Earth Science, Natural History Museum, Cromwell Road, London SW7 5BD, United Kingdom
3Museum of Cultural History, University of Oslo, P.O. 6762 St. Olavsplass, 0130 Oslo, Norway
*Corresponding author: V.S.E: v.s.engelschion@nhm.uio.no

## Sheet: Table S4 Fig 9 C-D PMO 234.171
Table S4. Energy Dispersive X-ray Spectroscopy (EDS) point measurements on thin section of PMO 234.171. * - = Not detected
Conducted using a Variable Pressure Hitachi S–3600N Scanning Electron Microscope (SEM) equipped with a backscattered (BSE) electron detector and a Bruker XFlash® 5030 energy dispersive x-ray detector (EDX). The software used was Esprit 1.9. All analyses were conducted in low vacuum mode (15 Pa) and the acceleration voltage was 15 kV
EDS POINT MEASUREMENTS IN ATOMIC PERCENT (%)
Spectrum	C	O	F	Na	Mg	Al	Si	P	S	K	Ca	Ti	Fe	Sr	Ba
20190314_VSE_234171 1.spx	-	-	-	-	-	-	-	-	-	-	-	-	-	-	-
20190314_VSE_234171 2.spx	25.0566	55.9915	-	-	0.216574	0.171599	0.930936	-	0.885117	-	16.2593	-	-	-	0.48832
20190314_VSE_234171 3.spx	-	-	-	-	-	-	-	-	-	-	-	-	-	-	-
20190314_VSE_234171 4.spx	23.5321	56.9123	-	-	5.59827	-	0.650718	-	1.28833	-	10.2198	-	0.861123	-	0.937389
20190314_VSE_234171 5.spx	-	59.9707	-	0.708003	-	0.437574	1.59966	-	18.4309	-	1.00816	-	-	-	17.845
20190314_VSE_234171 6.spx	-	13.0474	-	-	-	-	-	-	51.6589	-	-	-	34.2821	-	1.0116
20190314_VSE_234171 7.spx	22.8686	58.3534	-	-	-	-	-	0.493463	0.566444	-	17.0725	-	-	-	0.64563
20190314_VSE_234171 8.spx	-	63.368	-	-	-	-	-	1.44013	15.6282	-	3.41913	-	-	0.664695	15.4798
20190314_VSE_234171 9.spx	-	58.729	4.77327	-	-	-	-	10.5206	1.05861	-	23.6505	-	-	-	1.2681
20190314_VSE_234171 10.spx	-	60.4096	-	6.69964	-	7.16863	20.6116	-	2.59592	-	0.436887	-	1.12914	-	0.948513
20190314_VSE_234171 11.spx	-	60.5279	-	7.21476	-	6.82267	20.2764	-	2.62502	-	0.421435	-	1.12621	-	0.985616
20190314_VSE_234171 12.spx	-	60.3778	-	-	1.0308	8.58311	14.4378	-	4.49675	2.39796	0.871438	-	5.565	-	2.23931
20190314_VSE_234171 13.spx	24.3702	55.6026	-	-	7.26325	0.141415	0.413338	-	1.65335	-	8.83775	-	1.16707	-	0.551073
20190314_VSE_234171 14.spx	-	68.0628	-	-	-	0.880347	1.82995	-	2.85048	-	0.960575	-	24.0869	-	1.32894
20190314_VSE_234171 15.spx	-	29.1351	-	-	-	1.07199	1.11961	-	38.8918	-	0.540781	-	27.4754	-	1.7653
20190314_VSE_234171 17.spx	-	-	-	-	-	-	-	-	-	-	-	-	-	-	-
20190314_VSE_234171 18.spx	23.2102	56.9148	-	-	-	-	0.906294	1.08621	-	-	17.8825	-	-	-	-
20190314_VSE_234171 19.spx	-	58.7018	5.11136	-	-	-	0.975259	10.8612	-	-	24.3504	-	-	-	-
20190314_VSE_234171 20.spx	20.9245	58.709	-	-	3.74937	0.189447	1.06645	1.7603	0.36013	-	11.2885	-	1.67884	-	0.273553
20190314_VSE_234171 22.spx	-	63.0675	-	-	-	-	1.53374	1.71334	14.5258	-	4.56782	-	-	-	14.5918
20190314_VSE_234171 23.spx	7.46801	65.9978	-	-	-	0.447651	1.48124	0.928728	-	-	3.08386	20.2232	0.369599	-	-
20190314_VSE_234171 24.spx	-	-	-	-	-	-	-	-	-	-	-	-	-	-	-
20190314_VSE_234171 25.spx	23.5989	56.9936	-	-	0.302372	0.194592	0.808974	0.741036	-	-	17.3606	-	-	-	-
20190314_VSE_234171 26.spx	-	20.3584	-	-	-	-	1.95401	1.72414	45.1585	-	5.92548	-	24.8794	-	-
20190314_VSE_234171 27.spx	-	-	-	-	-	-	-	-	-	-	-	-	-	-	-
20190314_VSE_234171 28.spx	-	60.1803	5.18073	-	-	0.399601	1.65117	9.95899	-	-	22.6292	-	-	-	-
20190314_VSE_234171 29.spx	23.3089	56.3723	-	-	-	0.315667	7.33602	1.00326	0.185941	-	11.3287	-	0.149138	-	-
20190314_VSE_234171 30.spx	23.6619	46.4275	3.49674	-	-	0.769517	1.80679	6.43585	-	-	17.4017	-	-	-	-
20190314_VSE_234171 31.spx	24.0161	56.9893	0.637189	-	-	-	0.835121	0.944568	-	-	16.5777	-	-	-	-
20190314_VSE_234171 32.spx	-	-	-	-	-	-	-	-	-	-	-	-	-	-	-
20190314_VSE_234171 33.spx	7.43927	66.6317	-	-	-	0.470219	1.45092	0.935242	-	-	3.01448	20.0582	-	-	-
20190314_VSE_234171 34.spx	23.7508	57.8818	-	-	-	-	0.725682	0.920059	-	-	16.7217	-	-	-	-
20190314_VSE_234171 35.spx	-	-	-	-	-	-	-	-	-	-	-	-	-	-	-
